# Supplementary material for: Genome-wide analysis of the metallothionein gene family in cassava reveals its role in response to physiological stress through the regulation of reactive oxygen species
Source: BMC Plant Biol. 2023 Apr 28;23:227. doi: 10.1186/s12870-023-04174-2 (PMC10142807; doi:10.1186/s12870-023-04174-2)
Supplement: Supplementary file 1 — Supplementary Material 1 [file 12870_2023_4174_MOESM1_ESM.xlsx]

## Sheet: Table S1  
Supplementary Table S1. Characterization of the sequences of MeMT family genes and coding proteins
Gene name	Gene ID	Transcript ID	Length（aa）	Protein Molecular weight (Da)	Instability index	Aliphatic index	GRAVY
MeMT1	MANES_01G174200	OAY61238	78	7755.7	48.95	27.56	-0.268
MeMT2	MANES_01G174400	OAY61240	100	10335.9	46.84	46.8	-0.134
MeMT3	MANES_02G133200	OAY57889	78	7640.56	28.94	29.22	-0.352
MeMT4	MANES_03G110500	OAY54899	67	6910.78	36.18	40.75	-0.297
MeMT5	MANES_07G091300	OAY45785	93	9545.78	46.79	34.62	-0.248
MeMT6	MANES_08G079000	OAY43560	79	7932.03	42.71	28.48	-0.265
MeMT7	MANES_08G079100	OAY43561	82	8283.36	46.5	25	-0.332
MeMT8	MANES_08G079200	OAY43562	81	8410.44	46.99	30	-0.379
MeMT9	MANES_11G110300	OAY37548	91	8740.93	27.44	41.76	0.008
MeMT10	MANES_15G086700	OAY28682	66	6810.7	37.02	42.88	-0.133

## Sheet:  Table S2 
	Supplementary Table S2. List of the 10 MeMT genes identified in this study
Gene name	Gene ID	Transcript ID	Sequence Type	Sequences
MeMT1	MANES_01G174200	OAY61238	CDS	ATGTCTTGCTGCGGAGGAAACTGTGGCTGTGGCTCTGGATGCAAGTGCGGCAGCGGCTGCAACGGCTGTGGCATGTACCCTGACATCTCAGAGAACACCAGAACTGAGACTCTCATCGCAGGAGTTGCACCTCCTAAGATGTCCTATGAGGGTACTGAGTTGAACTTGGTGCTGAGAGTGGAAATGGGTGCAAGTGTGGATCAAGCTGCAGCTGTGATCCATGCAACTGCAAATGA
			Protein	MSCCGGNCGCGSGCKCGSGCNGCGMYPDISENTRTETLIAGVAPPKMSYEGTELNFGAESGNGCKCGSSCSCDPCNCK
MeMT2	MANES_01G174400	OAY61240	CDS	ATGTCTTGCTGCGGAGGAAACTGTGGCTGTGGCTCTGGATGCAAGTGCGGCAGCGGCTGCAACGGCTGTGGCATGTACCCTGACATCTCAGAGAACACCAGAACTGAGACTCTCATCGCAGGAGTTGCACCTCCTAAGATGTCCTATGAGGGTACTGAGATGAACTTTGGTGCTGAGAGTGGAAATGGGTGCAAGTGTGGATCAAGCTGCAGCTGTGATCCATGCAACTGCAAATGA
			Protein	MSCCGGNCGCGSGCKCGSGCNGCGMYPDISENTRTETLIAGVAPPKMSYEGTEMNFGAESGNGCKCGSSCSCDPCNCK
MeMT3	MANES_02G133200	OAY57889	CDS	ATGTCTTGCTGCGGAGGAAACTGTGGCTGTGGCTCTGGCTGCAAGTGCGGCAGCGGCTGCAACGGATGCGGTATGTACCCTGACATCTCGGAGACCACCAGAACTGAAACCCTCATTGCAGGAGTTGCACCAGCCAAGAAGTTCAACGAGGGATCTGAGATGAATTTGGGTGCTGAGAGTGGACATGGCTGCAAGTGTGGATCAAACTGCAACTGTGATCCGTGTAACTGCAAGTGA
			Protein	MSCCGGNCGCGSGCKCGSGCNGCGMYPDISETTRTETLIAGVAPAKKFNEGSEMNLGAESGHGCKCGSNCNCDPCNCK
MeMT6	MANES_08G079000	OAY43560	CDS	ATGTCTTGCTGCGGAGGAAATTGCGGTTGCGGCTCTGACTGCAAGTGTGGCAATGGATGCGGAGGCTGCAAGATGTATCCTGACATGAGCTTCTCTGAGAAAACCACCACGGATACGCGGATTCTGGGTGTAGCACCGGCGAAGGCACACAGTGAGGGAGCTGAGATGATCGTCGGAGCTGAGAATGGAGGATGCAAGTGTGGTGACAACTGCACCTGCAACCCTTGTACTTGTAAATGA
			Protein	MSCCGGNCGCGSDCKCGNGCGGCKMYPDMSFSEKTTTDTRILGVAPAKAHSEGAEMIVGAENGGCKCGDNCTCNPCTCK
MeMT7	MANES_08G079100	OAY43561	CDS	ATGTCTTGCTGTGGAGGAAATTGCGGTTGCGGCTCTGGCTGCAAGTGCGGCAATGGCTGCGGAGGCTGCAAGATGTATCCTGACATGAGCTTCTCTGAGAAAACCAATACGGAGACGCTAGTTCTCGGTGTGGCACCGGCGAAGGCACTACACTTCGAGGGAGATGAGATGAGCAGCGGATCTGAGAACGGAGGTTGCAATTGCAAATGCGGTGAGAACTGCACCTGCAACCCTTGCAATTGTAAATAA
			Protein	MSCCGGNCGCGSGCKCGNGCGGCKMYPDMSFSEKTNTETLVLGVAPAKALHFEGDEMSSGSENGGCNCKCGENCTCNPCNCK
MeMT8	MANES_08G079200	OAY43562	CDS	ATGTCTTGCTGTGGAGGAAACTGTGGTTGTGGCTCTGATTGTAAATGCGGCAACGGCTGCGGAGGCTGCAAGATGTATCCTGACATAAGCTTCTCTGAGAAAACCAATACGGAGACGCTAGTTCTCGGTGTGGCACCGGTGAAGCCGCACTTTGAGAGAGATGAGATGAGCAGCGTATCTGAGAACGGAGGTTGCAATTGCAAATGCGGTGAGAACTGCACCTGCGATCAATGCAATTGCACATGA
			Protein	MSCCGGNCGCGSDCKCGNGCGGCKMYPDISFSEKTNTETLVLGVAPVKPHFERDEMSSVSENGGCNCKCGENCTCDQCNCT
MeMT9	MANES_07G091300	OAY45785	CDS	ATGCCCAATTGTCAAGTGATAAGCCTCTTCGAAATCCCTAAGAAAATGTCTTGCTGCGGAGGAAACTGTGGCTGTGGCTCTGGATGCAAGTGCGGCAGCGGCTGCAACGGCTGTGGCATGTACCCTGACATCTCAGAGAACACCAGAACTGAGACTCTCATTGCAGGAGTTGCACCTCCTAAGATGTCCGATGAGGGTACTGAGATGAACTTTGGTGCTGAGAGTGGAAATGGGTGCAAGTGTGGATCAAGCTGCAGCTGTGATCCATGCAACTGCAAATGA
			Protein	MPNCQVISLFEIPKKMSCCGGNCGCGSGCKCGSGCNGCGMYPDISENTRTETLIAGVAPPKMSDEGTEMNFGAESGNGCKCGSSCSCDPCNCK
MeMT4	MANES_03G110500	OAY54899	CDS	ATGTCCAGCACCTGCGGAAACTGCGACTGCGCTGACAAGAGCCAGTGCGTGAAGAAGGGCAGCAGCTACACCGCTGACATCGTTGAGACTGAGAAGAGCTTTGTCTCCACTGTTGTGATGGAGGTTCCTGCTGCTGCCGAGAACGATGGCAAGTGCAAGTGTGGTGCTAACTGCACCTGCACTACCTGCACTTGTGGTCACTGA
			Protein	MSSTCGNCDCADKSQCVKKGSSYTADIVETEKSFVSTVVMEVPAAAENDGKCKCGANCTCTTCTCGH
MeMT10	MANES_15G086700	OAY28682	CDS	ATGTCAAGCACCTGCGGCAACTGCGACTGCGCTGACAAGAGCCAGTGCGTGAAGAAGGGCAGCAGCTACACTGCTGACATAGTTGAGACTGAGAAGAGCTTCGTCTCCACTATTGTTATGGAGGTTCCTGCCGCCGAGAACGACGGCAAGTGCAAGTGCGCTGCTGGCTGCACCTGCACTACTTGCACTTGTGGTCACTAA
			Protein	MSSTCGNCDCADKSQCVKKGSSYTADIVETEKSFVSTIVMEVPAAENDGKCKCAAGCTCTTCTCGH MSSTCGNCDCADKSQCVKKGSSYTADIVETEKSFVSTIVMEVPAAENDGKCKCAAGCTCTTCTCGH
MeMT9	MANES_11G110300	OAY37548	CDS	ATGGCAGAAATCAAGGGGACCAGCATTGTTGCCTGTAACGATAGATGTGGGTGCCCTGTTCCGTGCTCCGGTGGTACAGGTTGCAGGTGCAGAATAGTAAGCGAGACAGCAAGTGGCGGCGTTGGCGGTGTTGGAGATGGGCACAGCCGATGCTCGTGCGGTGAACATTGTGGTTGCAATCCATGCGTATGTCCAAAAGGTTCGCAGACGAGTGGGGTTGGGAAGGCCAATTGCAAGTGTGGTAGTGGTTGCAGCTGTGCTACTTGTGCCTCTTAA
			Protein	MAEIKGTSIVACNDRCGCPVPCSGGTGCRCRIVSETASGGVGGVGDGHSRCSCGEHCGCNPCVCPKGSQTSGVGKANCKCGSGCSCATCAS

## Sheet: Table S3 
		Supplementary Table S3. List of the MT genes in the phylogenetic tree
Number	Gene name	species	Gene ID
1	GmMT	Glycine max	AAB65792
2	AhMT	Arachis hypogaea	AAO92264
3	PtMT	Populus trichocarpa X Populus deltoides	AAT02525
4	OsMT	oryza sativa	ABA99658
5	SmMT	Salix matsudana	ABM21762
6	HbMT1	Hevea brasiliensis	ACI42984
7	AtMT2a	Arabidopsis thaliana	AT3G09390.1
8	AtMT2b	Arabidopsis thaliana	AT5G02380.1
9	CLMT	Codonopsis lanceolata	BAD18924
10	ClMT	Citrullus lanatus	BAD26571
11	CvMT	Chloris virgata	BAF73618
12	CuMT	Citrus unshiu	BAF91493
13	TaMT	Triticum aestivum	CAA48351
14	ZmMT9	Zea mays	CAA57676
15	CpMT	Carica papaya	CAA69624
16	HvMT4a	Hordeum vulgare	CAD88267
17	HvMT1d	Hordeum vulgare	CAD88268
18	RcMT	Ricinus communis	EEF30673
19	HbMT2	Hevea brasiliensis	AEE81756.1
20	ZmMT4	Zea mays	P43401
21	MdMT	Malus domestica	AAC23698
22	MeMT1	Manihot esculenta	MANES_01G174200
23	MeMT2	Manihot esculenta	MANES_01G174400
24	MeMT3	Manihot esculenta	MANES_02G133200
25	MeMT4	Manihot esculenta	MANES_08G079000
26	MeMT5	Manihot esculenta	MANES_08G079100
27	MeMT6	Manihot esculenta	MANES_08G079200
28	MeMT7	Manihot esculenta	MANES_07G091300
29	MeMT8	Manihot esculenta	MANES_03G110500
30	MeMT9	Manihot esculenta	MANES_15G086700
31	MeMT10	Manihot esculenta	MANES_11G110300

## Sheet: Table S4
			Supplementary Table S4. The Ka/Ks of MeMT gene pairs in cassava
gene1	gene2	Ka	Ks	Ka/Ks	EffectiveLen	AverageS-sites	AverageN-sites	cN	cS	pN	pS
MeMT1	MeMT3	0.062954	0.431255	0.145979	234	51.8333	182.167	11	17	0.0603843	0.327974
MeMT1	MeMT5	0	0	NaN	141	33.1667	107.833	0	0	0	0
MeMT10	MeMT4	0.026118	0.285073	0.0916184	198	42.1667	155.833	4	10	0.0256684	0.237154
MeMT1	MeMT2	0.00550967	0	NaN	234	51.8333	182.167	1	0	0.00548948	0
MeMT7	MeMT6	0.0795447	0.307748	0.258473	237	51.5	185.5	14	13	0.0754717	0.252427
MeMT7	MeMT8	0.0512098	0.267681	0.191309	243	51.0833	191.917	9.5	11.5	0.0495007	0.225122

## Sheet:  Table S5
	Supplementary Table S5. One-to-one orthologous relationships between cassava and other five plant species.
				Arabidopsis thaliana
	Chromosome number	MeMt Gene Name	MeMt Transcript ID	MeMt Gene ID	Chromosome number	AtMt Transcript ID	AtMt Gene ID
	LG3	MeMT4	OAY54899	MANES_03G110500	3	AT3G15353.1	AtMt3
	LG8	MeMT6	OAY43560	MANES_08G079000	3	AT3G09390.1	AtMt2A
	LG15	MeMT10	OAY28682	MANES_15G086700	3	AT3G15353.1	AtMt3
				Oryza sativa
			MeMt Transcript ID	MeMt Gene ID		OsMt Transcript ID	OsMt Gene ID
	LG2	MeMT3	OAY57889	MANES_02G133200	12	BGIOSGA037630-TA	OsMt1
				Dioscorea rotundata
			MeMt Transcript ID	MeMt Gene ID		DrMt Transcript ID	DrMt Gene ID
	LG8	MeMT6	OAY43560	MANES_08G079000		DRNTG_19008.1	DRNTG_19008
				brassica rapa
			MeMt Transcript ID	MeMt Gene ID		BrMt Transcript ID	BrMt Gene ID
	LG8	MeMT6	OAY43560	MANES_08G079000	A03	Bra005720.1	Bra005720
	LG15	MeMT10	OAY28682	MANES_15G086700	A05	Bra027254.1	Bra027254
	LG3	MeMT4	OAY54899	MANES_03G110500	A05	Bra027254.1	Bra027254
	LG8	MeMT6	OAY43560	MANES_08G079000	A10	Bra009595.1	Bra009595
				Vitis vinifera
			MeMt Transcript ID	MeMt Gene ID		VvMt Transcript ID	VvMt Gene ID
	LG1	MeMT1	OAY61238	MANES_01G174200	6	VIT_06s0004g04640.t01	VIT_06s0004g04640
	LG2	MeMT3	OAY57889	MANES_02G133200	6	VIT_06s0004g04640.t01	VIT_06s0004g04640
	LG1	MeMT1	OAY61238	MANES_01G174200	8	VIT_08s0007g00330.t01	VIT_08s0007g00330
	LG2	MeMT3	OAY57889	MANES_02G133200	8	VIT_08s0007g00330.t01	VIT_08s0007g00330
	LG8	MeMT6	OAY43560	MANES_08G079000	8	VIT_08s0007g00330.t01	VIT_08s0007g00330
	LG15	MeMT10	OAY28682	MANES_15G086700	19	VIT_19s0014g02740.t01	VIT_19s0014g02740
	LG3	MeMT4	OAY54899	MANES_03G110500	19	VIT_19s0014g02740.t01	VIT_19s0014g02740
				Populus trichocarpa
			MeMt Transcript ID	MeMt Gene ID		PtMt Transcript ID	PtMt Gene ID
	LG15	MeMT10	OAY28682	MANES_15G086700	1	PNT59269	POPTR_001G400100v3
	LG3	MeMT4	OAY54899	MANES_03G110500	1	PNT59269	POPTR_001G400100v3
	LG11	MeMT9	OAY37548	MANES_11G110300	4	PNT42291	POPTR_004G206400v3
	LG2	MeMT3	OAY57889	MANES_02G133200	6	PNT30519	POPTR_006G085200v3
	LG8	MeMT6	OAY43560	MANES_08G079000	6	PNT30519	POPTR_006G085200v3
	LG1	MeMT1	OAY61238	MANES_01G174200	9	PNT19295	POPTR_009G030800v3
	LG11	MeMT9	OAY37548	MANES_11G110300	9	PNT21780	POPTR_009G167700v3
	LG2	MeMT3	OAY57889	MANES_02G133200	9	PNT19295	POPTR_009G030800v3
	LG15	MeMT10	OAY28682	MANES_15G086700	11	PNT13003	POPTR_011G118900v3
	LG3	MeMT4	OAY54899	MANES_03G110500	11	PNT13003	POPTR_009G030800v3

## Sheet: Table S6
		Supplementary Table S6. Cis-acting regulatory elements in the promoter regions of 10 MeMTgenes
Gene name	Gene ID	Transcript ID	Site Name	Matrix score	Organism	Position	sequence	function
MeMT1	MANES_01G174200	OAY61238	W box	6	Arabidopsis thaliana	1483(+)	TTGACC	Stress response element
			ABRE	5,6,5	Arabidopsis thaliana	1709(-),1863(-),1864(+)	ACGTG	cis-acting element involved in the abscisic acid responsiveness
			ERE	8	Nicotiana glutinos	1263(-)	ATTTTAAA	ethylene-responsive element
			LTR	6	Hordeum vulgare	620(+)	CCGAAA	cis-acting element involved in low-temperature responsiveness
			TGACG-motif	5	Hordeum vulgare	5(+),387(-),1195(-),1171(+),1847(-)	TGACG	cis-acting element involved in low-temperature responsiveness
			MBS	6	Arabidopsis thaliana	789(+)	CAACTG	MYB binding site involved in drought-inducibility
			DRE	6	Arabidopsis thaliana	1308(-)	GCCGAC	cis-acting element involved in drought-inducibility
			MYB	6	Arabidopsis thaliana	789(+),1694(+）	CAACTG	Drought-responsive cis-regulatory elements
			CGTCA-motif	5	Hordeum vulgare	5(+),387(-),1195(-),1711(+),1840(-)	CGTCA	cis-acting regulatory element involved in the MeJA-responsiveness
			STRE	5	Arabidopsis thaliana	379(-), 1815(-)	AGGGG	cis-acting regulatory element involved in the MeJA responsiveness
			MYC	6	Arabidopsis thaliana	160(+),178(-),812(-),1239(-),1960(-)	CATTTG	Stress response element
MeMT2	MANES_01G174400	OAY61240	ABRE	6,5	Arabidopsis thaliana	1864(-),1865(+)	ACGTG	cis-acting element involved in the abscisic acid responsiveness
			W box	6	Arabidopsis thaliana	1485(+)	TTGACC	Stress response element
			MYC	6	Arabidopsis thaliana	65(-),183(+),201(-), 836(-),1267(-),1961(-)	CATGTG	cis-acting element involved in drought-inducibility
			STRE	5	Arabidopsis thaliana	415(+）, 1816(+）	AGGGG	Stress response element
			CGTCA-motif	5	Hordeum vulgare	28(+);235(+), 410(-),1223(-), 1848(-)	CGTCA	cis-acting regulatory element involved in the MeJA-responsiveness
			MBS	6,7	Arabidopsis thaliana	1898(+), 591（-）	CAACTG	MYB binding site involved in drought-inducibility
			DRE	6	Arabidopsis thaliana	1336(-)	GCCGAC	cis-acting element involved in drought-inducibility
			TGACG-motif	5	Hordeum vulgare	28(-),235(-),410(+),1223(+), 1848(+)	TGACG	cis-acting regulatory element involved in the MeJA-responsiveness
			WUN-motif	9	Nicotiana glutinosa	1541(-)	CCATTTCAA	cis-acting regulatory element involved in the MeJA responsiveness
MeMT3	MANES_02G133200	OAY57889	ERE		Nicotiana glutinosa	1065(+),1184(+),1186(-),1327(+),1329(-),1465(-),1497(-)	ATTTCATA	Mechanical injury response element
			WRE3		Pisum sativum	272(+)	CCACCT	ethylene-responsive element
			ABRE		Arabidopsis thaliana	1866(-), 1867(+)	CACGTG	cis-acting element involved in the abscisic acid responsiveness
			MYC		Arabidopsis thaliana	57(+),549(-),742(-), 1121(-)	CAATTG	cis-acting element involved in drought-inducibility
			ARE		Zea mays	793(+)	AAACCA	cis-acting regulatory element essential for the anaerobic induction
			P-box		Oryza sativa	101(+), 229(-)	CCTTTTG	gibberellin-responsive element
			STRE		Arabidopsis thaliana	99(-), 849(-), 867(-), 1916(+)	AGGGG	gibberellin-responsive element
			MYB		Arabidopsis thaliana	1610(-)	TAACTG	Stress response element
			MRE		Petroselinum crispum	440(-)	AACCTAA	MYB binding site involved in light responsiveness
MeMT6	MANES_08G079000	OAY43560	MYB		Arabidopsis thaliana	744(+)	TAACCA	cis-acting element involved in drought-inducibility
			ARE		Zea mays	168(-),442(+),1025(+), 1234(-),	AAACCA	cis-acting regulatory element essential for the anaerobic induction
			MYC		Arabidopsis thaliana	336(-),817(-), 986(-)	CATGTG	cis-acting element involved in drought-inducibility
			MBS		Arabidopsis thaliana	1807(+);1982(-)	CAACTG	MYB binding site involved in drought-inducibility
			CGTCA-motif		Hordeum vulgare	1711(-);1854(-)	CGTCA	cis-acting regulatory element involved in the MeJA-responsiveness
			STRE		Arabidopsis thaliana	403(+),1043(-)	AGGGG	cis-acting regulatory element involved in the MeJA-responsiveness
			LTR		Hordeum vulgare	1123(+), 1154(-),1175(+),1209(+)	CCGAAA	cis-acting element involved in low-temperature responsiveness
			MYC		Arabidopsis thaliana	573(+), 640(+)	TCTCTTA	cis-acting element involved in low-temperature responsiveness
			W box		Arabidopsis thaliana	231(-)	TTGACC	cis-acting element involved in drought-inducibility
			ABRE		Hordeum vulgare	373(+)	CGTACGTGCA	cis-acting element involved in the abscisic acid responsiveness
			MYB		Arabidopsis thaliana	774(+),1946(-)	TAACCA	cis-acting element involved in the abscisic acid responsiveness
			WRE3		Pisum sativum	977(-)	CCACCT	cis-acting element involved in drought-inducibility
			ERE		Nicotiana glutinos	450(-), 1351(+), 1439(+), 1441(-)	ATTTTAAA	Damage response element
MeMT7	MANES_08G079100	OAY43561	MYB		Arabidopsis thaliana	81(-), 161(-),280(+), 294(+),460(+), 781(-),1002(-)		ethylene-responsive element
			ABRE		Arabidopsis thaliana	144(+)	ACGTG	cis-acting element involved in the abscisic acid responsiveness
			W box		Arabidopsis thaliana	139(-),1725(-)	TTGACC	cis-acting element involved in the abscisic acid responsiveness
			MYB		Nicotiana tabacum	161(-),280(+)	CAACAG	cis-acting element involved in drought-inducibility
			CGTCA-motif		Hordeum vulgare	1708(-);1853(-)	CGTCA	cis-acting element involved in drought-inducibility
			STRE		Arabidopsis thaliana	385(-)	AGGGG	cis-acting regulatory element involved in the MeJA responsiveness
			DRE		Arabidopsis thaliana	667(+)	GCCGAC	Stress response element
			Myb		Arabidopsis thaliana	535(+), 658(-), 736(+), 1905(+),	CAACTG	Drought-responsive cis-regulatory elements
			WUN-motif		Nicotiana glutinosa	1241(+)	AAATTTCTT	Mechanical injury response element
			MYC		Arabidopsis thaliana	218(+), 1081(-),1486(-), 1927(-)	CATTTG	cis-acting element involved in drought-inducibility
			P-box		Oryza sativa	477(+)	CCTTTTG	gibberellin-responsive element
			MYB		Arabidopsis thaliana	1002(-)	TAACCA	cis-acting element involved in drought-inducibility
			ARE		Zea mays	557(-);652(-), 1795(+)	AAACCA	is-acting regulatory element essential for the anaerobic induction
MeMT8	MANES_08G079200	OAY43562	MYC		Arabidopsis thaliana	1787(-)	TCTCTTA	cis-acting element involved in drought-inducibility
			GARE-motif		Brassica oleracea	1050(+)	TCTGTTG	gibberellin-responsive element
			AuxRR-core		Nicotiana tabacum	1021(+)	GGTCCAT	cis-acting regulatory element involved in auxin responsiveness
			WRE3		Pisum sativum	134(-)	CCACCT	Damage response element
			MYB		Arabidopsis thaliana	27(-),1051(-),1536(-),	CAACCA	cis-acting element involved in drought-inducibility
			ABRE		Arabidopsis thaliana	470(-), 1334(-), 1447(+),1845(+),1847(-),1848(+)1908(-)	ACGTG	cis-acting element involved in the abscisic acid responsiveness
			MYC		Arabidopsis thaliana	967(+)	CATTTG	cis-acting element involved in drought-inducibility
			P-box		Oryza sativa	1959(+)	CCTTTTG	gibberellin-responsive element
			DRE		Arabidopsis thaliana	343(+)	TACCGACAT	Drought-responsive cis-regulatory elements
			STRE		Arabidopsis thaliana	1115(+), 1263(-）	AGGGG	Stress response element
			CGTCA-motif		Hordeum vulgare	301（-）	CGTCA	cis-acting regulatory element involved in the MeJA-responsiveness
MeMT5	MANES_07G091300	OAY45785	MYC		Arabidopsis thaliana	346(+), 513(+), 1407(-), 1685(-)	CAATTG	cis-acting element involved in drought-inducibility
			ARE		Zea mays	177(+), 342(+), 598(-), 1210(-)	AAACCA	cis-acting regulatory element essential for the anaerobic induction
			STRE		Arabidopsis thaliana	26(-),160(+),714(+),1201(+), 1777(+), 1858(+)	AGGGG	Stress response element
			DRE		Arabidopsis thaliana	872(-)	GCCGAC	Drought-responsive cis-regulatory elements
			WRE3		Pisum sativum	532(-),550(-)	CCACCT	Damage response element
			MYB		Arabidopsis thaliana	80(+),232(-), 367(-), 811(-)	TAACCA	cis-acting element involved in drought-inducibility
MeMT4	MANES_03G110500	OAY54899	ERE		Nicotiana glutinos	1124(-)	ATTTTAAA	ethylene-responsive element
			MYC		Arabidopsis thaliana	156(+).298(+), 439(+)	TCTCTTA	cis-acting element involved in drought-inducibility
			AuxRR-core		Nicotiana tabacum	1839(-)	GGTCCAT	cis-acting regulatory element involved in auxin responsiveness
			ABRE		Arabidopsis thaliana	1811(+)	ACGTG	cis-acting element involved in the abscisic acid responsiveness
			MYB		Arabidopsis thaliana	763(-), 1607(+)	CAACAG	cis-acting element involved in drought-inducibility
			ARE		Zea mays	1641(+)	AAACCA	cis-acting regulatory element essential for the anaerobic induction
			STRE		Arabidopsis thaliana	1856(-), 1861(-)	AGGGG	cis-acting regulatory element essential for the anaerobic induction
			MBS		Arabidopsis thaliana	760(+)	CAACTG	Stress response element
MeMT10	MANES_15G086700	OAY28682	MYC		Arabidopsis thaliana	146(-), 1934(+)	CATGTG	cis-acting element involved in drought-inducibility
			ARE		Zea mays	1567(+)	AAACCA	cis-acting regulatory element essential for the anaerobic induction
			P-box		Oryza sativa	227(-)	CCTTTTG	gibberellin-responsive element
			STRE		Arabidopsis thaliana	336(+)	AGGGG	gibberellin-responsive element
			CGTCA-motif		Hordeum vulgare	470(+),516(+)	CGTCA	Stress response element
			MRE		Petroselinum crispum	1525(+)	AACCTAA	cis-acting regulatory element involved in the MeJA responsiveness
			WUN-motif		Brassica oleracea, Nicotiana glutinosa	882(-), 1393(+)	AAATTTCCT, TTATTACAT	MYB binding site involved in light responsiveness
			ERE		Nicotiana glutinos	111(+), 659(-),705(-), 1562(+)	ATTTTAAA	Mechanical injury response element
			AuxRR-core		Nicotiana tabacum	1836(-)	GGTCCAT	cis-acting regulatory element involved in auxin responsiveness
			ABRE		Arabidopsis thaliana	1984(-)	ACGTG	cis-acting element involved in the abscisic acid responsiveness
			MYB		Arabidopsis thaliana	783(-)	TAACCA	cis-acting element involved in drought-inducibility
MeMT9	MANES_11G110300	OAY37548	LTR		Hordeum vulgare	750(+),791(+)	CCGAAA	cis-acting element involved in low-temperature responsiveness
			MYB		Arabidopsis thaliana	1070(+)	TAACCA	cis-acting element involved in drought-inducibility
			ABRE		Arabidopsis thaliana	1862(-),1895(+)	ACGTG	cis-acting element involved in the abscisic acid responsiveness
			WRE3		Pisum sativum	1923(+)	CCACCT	Damage response element
			ERE		Nicotiana glutinos	458(-),617(+), 619(-),1301(+),1414(-),1439(+),1441(-),1544(-),1576(-),1704(+)	ATTTTAAA	ethylene-responsive element
			MYB		Arabidopsis thaliana	114(+),1042(+)	TAACTG	cis-acting element involved in drought-inducibility
			ARE		Zea mays	92(+)	AAACCA	cis-acting regulatory element essential for the anaerobic induction
			MYC		Arabidopsis thaliana	1288(-)	CAATTG	cis-acting element involved in drought-inducibility
			STRE		Arabidopsis thaliana	433(+)	AGGGG	Stress response element
			WUN-motif		Nicotiana glutinosa	1093(+)	CCATTTCAA	Mechanical injury response element
			MRE		Petroselinum crispum	1124(-)	AACCTAA	MYB binding site involved in light responsiveness

## Sheet:  Table S7
	Supplementary Table S7. RNA-seq data of 10 MeMT genes that were used in this study.
Gene name	GeneID	FEC0	FEC1	FEC2	Fibrous.Root0	Fibrous.Root1	Fibrous.Root2	Lateral.Bud0	Lateral.Bud1	Lateral.Bud2	Leaf0	Leaf1	Leaf2	Mid.Vein0	Mid.Vein1	Mid.Vein2	OES0	OES1	OES2	Petiole0	Petiole1	Petiole2	RAM0	RAM1	RAM2	SAM0	SAM1	SAM2	Stem0	Stem1	Stem2	Storage.Root0	Storage.Root1
MeMT1	Manes.01G174200	595.022	638.418	754.95	11891.9	8213.37	13572.1	2440.97	3184.25	3283.15	5661.63	3172.47	4160.26	3710.12	3128.85	3047.85	1152.62	836.525	1682.29	2757.4	2323	2847.2	831.143	295.253	555.952	4126.04	3664.16	3371.99	4523.67	4245.97	6008.61	16823.8	25352.6
MeMT2	Manes.01G174400	595.022	638.418	754.95	11891.9	8213.37	13572.1	2440.97	3184.25	3283.15	5661.63	3172.47	4160.26	3710.12	3128.85	3047.85	1152.62	836.525	1682.29	2757.4	2323	2847.2	831.143	295.253	555.952	4126.04	3664.16	3371.99	4523.67	4245.97	6008.61	16823.8	25352.6
MeMT3	Manes.02G133200	57.9743	67.6358	84.7658	4046.28	4242.34	5332.68	196.716	488.17	334.911	1287.6	641.779	1185.38	2727.09	2058.54	2954.91	36.495	45.0451	51.0158	1075.7	641.662	1424.57	21.0182	78.4268	154.537	43.534	41.1463	51.6784	1550.12	2774.42	2014.63	4620.47	6759.61
MeMT4	Manes.03G110500	19.3615	30.2095	32.2158	192.582	253.805	289.676	143.909	210.222	369.197	4458.41	3620.77	7441.84	2265.93	2050.97	4316.11	3.51727	2.14359	1.40235	636.601	234.325	901.909	2.39971	1.66837	2.75757	121.916	107.526	92.3648	5140.16	2939.05	4016.26	9.76276	16.2168
MeMT6	Manes.08G079000	376.796	578.512	426.583	55.7126	13.454	13.1421	266.516	391.286	290.149	1589.53	444.205	431.305	550.717	578.447	461.745	17.581	19.0804	18.7675	326.511	261.453	438.732	3.67541	1.62621	8.7072	48.1592	50.1631	59.9873	251.918	386.217	249.908	759.382	1131.64
MeMT7	Manes.08G079100	376.796	578.512	426.583	55.7126	13.454	13.1421	266.516	391.286	290.149	1589.53	444.205	431.305	550.717	578.447	461.745	17.581	19.0804	18.7675	326.511	261.453	438.732	3.67541	1.62621	8.7072	48.1592	50.1631	59.9873	251.918	386.217	249.908	759.382	1131.64
MeMT8	Manes.08G079200	0	0.910658	0	0	0	0	0	0	0	0	0	0	0	0	0	0	0	0	0	0	0	0	0	0	0	0	0	0	0	0	0	0
MeMT9	Manes.11G110300	14.4296	34.3721	19.1988	0	0	0	2.1877	0	0.761412	0	0	0	0	1.82762	0	5.34096	4.43058	11.1333	0	0	0.795631	1.12505	0	2.80871	2.22227	3.72781	2.22281	1.63565	5.53755	1.39428	0	0
MeMT10	Manes.15G086700	21.9204	11.234	41.9636	495.997	728.676	334.382	56.9511	220.068	157.625	7668.46	8239.87	13421.5	3040.55	2778.31	5833.81	6.73749	7.18708	10.4341	844.486	647.239	1185.25	1.09819	1.42619	3.48509	37.9731	39.2268	34.8556	3583.03	3897.39	3242.8	7.21168	7.58916
MeMT5	Manes.07G091300	10.283	9.73945	11.0369	24.006	10.3054	14.3895	12.652	12.9694	14.3777	29.4662	16.0911	21.0844	17.3457	13.4583	17.1334	15.6114	20.2406	14.0696	10.9357	11.5544	14.4316	9.08548	6.32446	8.72621	12.0698	20.7631	17.0329	12.7626	14.5415	15.4938	39.6274	48.9519

## Sheet: Table S8
	Supplementary Table S8. Primers used in quantitative RT-PCR analysis
	Gene name	Primer sequences
	β-actin-F	TGATGAGTCTGGTCCATCCA
	β-actin-R	CCTCCTACGACCCAATCTCA
	MeMT1-F	CTTCCAAATCCCTAAAGAAAATGTC
	MeMT1-R	CAGCACCAAAGTTCAACTCAGTACC
	MeMT2-F	CCTTATGATTCATCCTATA
	MeMT2-R	TAGGACATCTTAGGAGGTGC
	MeMT3-F	GCAACGGATGCGGTATGT
	MeMT3-R	GGTTTCAGTTCTGGTGGTCT
	MeMT4-F	ACAAGAGCCAGTGCGTGAA
	MeMT4-R	GCAGCAGGAACCTCCATCA
	MeMT5-F	GTCAAGTGATAAGCCTCTTCG
	MeMT5-R	GTACCCTCATCGGACATCTTA
	MeMT6-F	AATTGCGGTTGCGGCTCTG
	MeMT6-R	GCGTATCCGTGGTGGTTTT
	MeMT7-F	CAATCTAAATCTCTGTTACCTGAAA
	MeMT7-R	AACTAGCGTCTCCGTATTGGTTTTC
	MeMT8-F	GGTGAAGCCGCACTTTGAGAGAGAT
	MeMT8-R	ATTGCATTGATCGCAGGTGCAGTTC
	MeMT9-F	GATGTGGGTGCCCTGTTCC
	MeMT9-R	TTGCTGTCTCGCTTACTATTC
	MeMT10-F	TCGTCTCCACTATTGTTATGG
	MeMT10-R	CAGGTGCAGCCAGCAGCG
